# Supplementary material for: Genetic Dissection of Sorghum Dwarfism Through Systematic Screening of Dw1–Dw3 Alleles in Chinese Germplasm
Source: Plants (Basel). 2025 Jun 3;14(11):1703. doi: 10.3390/plants14111703 (PMC12158038; doi:10.3390/plants14111703)
Supplement: Supplementary file 1 [file plants-14-01703-s001.zip]

Archive with 1 entries (1 files):
- plants-3650598-supplementary.pdf
